# Supplementary material for: Conventional rigid 2D substrates cause complex contractile signals in monolayers of human induced pluripotent stem cell‐derived cardiomyocytes
Source: J Physiol. 2021 Dec 7;600(3):483–507. doi: 10.1113/JP282228 (PMC9299844; doi:10.1113/JP282228)
Supplement: Supplementary file 2 — Statistical Summary Document [file TJP-600-483-s001.xlsx]

## Sheet: Statistical Summary Table
Statistical Summary Document
Manuscript Title:	Conventional rigid 2D substrates cause complex contractile signals in monolayers of human induced pluripotent stem cell derived cardiomyocytes
Authors:	Eline Huethorst, Peter Mortensen, Radostin D Simitev, Hao Gao, Lotta Pohjolainen, Virpi Talman, Heikki Ruskoaho, Francis L Burton, Nikolaj Gadegaard & Godfrey L Smith*
Animal model used, if applicable:	NA
Underlying hypothesis:	[Provide one or two sentences]	Investigation into the contractile behavior of hiPSC-CM monolayers on stiff surfaces versus soft surfaces and free-floating monolayers.
Definitions of ‘n’:	[Define ‘n’. If definitions differ, please indicate which definition applies to which experimental question number.]
Figure	3	Assessing the seeding efficiency and morphology when using various stencil sizes							3 panels	3C, 3D, 3E
Figure	4	Assessing the differences in electophysiology and contractility between Icell and Cor.4U cells.							6 panels	4Aa, 4Ab, 4Ac, 4Ba, 4Bb, 4Bc
Figure	8	Contractile behaviour of hiPSC-CMs before detacment, during the detachment process, right after detachment/transfer and during re-attachment							9 panels	8B, 8C, 8D, 8E, 8F, 8G, 8Ha, 8Hb, 8Hc
Figure	9	Contractile behaviour of micro-patches seeded on a soft substrate (hydrogel)							11 panels	9B, 9C, 9D, 9E, 9F, 9G, 9Ha, 9Hb, 9Ia, 9Ib, 9Ic
Figure	10	Contractile behaviour of single cells, seeded on either stiff (glass) or soft (hydrogel) substrates.							4 panels	10E, 10F, 10G, 10H
Figure	11	Assessing the effect of beta adrenergic stimulation on the multiphasic contractile profiles of hiPSC-CM monolayers							6 panels	11A, 11F, 11G, 11H, 11I-1, 11I-2
Statistical summary table:
Experimental question number	Finding/ conclusion	Experimental location/variable	Mean value	Standard Deviation	n	Exact P value	Figure/table in which data are presented	Units	Data comparisons	Statistical test	Any other experimental factors	Comments
Multiple tests of the same question are shown in different rows		e.g. cortex vs cerebellum or genotype	(or other summary statistic)	(SD)	(value)	If P is considered significant against a stated confidence limit, authors may indicate this in bold.The exact value must be stated unless P is less than 0.0001, in which case < is permitted.			e.g. WT vs KO		e.g. subjects’ age or sex	e.g. observation
3 (A)	1 mm stencils result in smaller monolayers with a low success rate	1 mm	66.85	39.56	67 monolayers from 3 platings	0.0442	3A	%	vs Ctrl	nested one way anova, compared vs Ctrl. With a Dunnetts post hoc test
		2 mm	105.5	32.65	88 monolayers from 3 platings	0.1336	3A		vs Ctrl
		3 mm	102.3	17.39	89 monolayers from 3 platings	0.2382	3A		vs Ctrl
		Ctrl	89.26	1.164	21 monolayers from 3 platings	x	3A		na
3 (B)	1x the adviced cell density results in a monolayer with lower coverage vs control	1x	61.33	16.06	76 monolayers from 3 platings	0.0487	3B	%	vs Ctrl	nested one way anova, compared vs Ctrl. With a Dunnetts post hoc test
		2x	79.99	20.89	94 monolayers from 3 platings	0.8411	3B		vs Ctrl
		4x	83.59	20.57	81 monolayers from 3 platings	0.9979	3B		vs Ctrl
		Ctrl	84.41	12.05	18 monolayers from 3 platings	x	3B		na
3 (C)	1 mm stencils result in a loss of cells.	1x 1 mm	28.95	16.64	64 monolayers from 3 platings	0.202	3C	%	vs Ctrl	nested one way anova, compared vs Ctrl. With a Dunnetts post hoc test
		1x 2 mm	47.97	15.99	91 monolayers from 3 platings	0.9976	3C		vs Ctrl
		1x 3 mm	56.71	25.5	78 monolayers from 3 platings	0.9996	3C		vs Ctrl
		2x 1 mm	16.73	7.542	40 monolayers from 3 platings	0.0493	3C		vs Ctrl
		2x 2 mm	43.95	19.96	30 monolayers from 3 platings	0.9688	3C		vs Ctrl
		2x 3 mm	38.58	14.5	30 monolayers from 3 platings	0.7665	3C		vs Ctrl
		4x 1 mm	17.38	12.84	21 monolayers from 3 platings	0.0456	3C		vs Ctrl
		4x 2 mm	25.32	7.31	30 monolayers from 3 platings	0.1822	3C		vs Ctrl
		4x 3 mm	27.22	10.69	30 monolayers from 3 platings	0.2354	3C		vs Ctrl
		Ctrl	53.18	12.03	18 monolayers from 3 platings	x	3C		x
4 (Aa)	Spontaneous beating frequency is different between Cor4.U and ICell^2 cells, but not between different cell densities	CDI 1x	0.553234	0.0975097	5 monolayers from 3 platings	0.7043	4Aa	beats 1/sec	vs CDI Ctrl	two-way anova with Dunnett's post hoc test
						0.0002	4Aa		vs NCardia 1x	Two-way anova with Sidak post hoc test
		CDI 2x	0.634792	0.135905	16 monolayers from 3 platings	>0.9999	4Aa		vs CDI Ctrl	two-way anova with Dunnett's post hoc test
						<0.0001	4Aa		vs NCardia 2x	Two-way anova with Sidak post hoc test
		CDI 4x	0.603554	0.0555531	15 monolayers from 3 platings	0.9191	4Aa		vs CDI Ctrl	two-way anova with Dunnett's post hoc test
						0.0002	4Aa		vs NCardia 4x	Two-way anova with Sidak post hoc test
		CDI Ctrl	0.637343	0.136635	19 monolayers from 3 platings	x	4Aa		x
						0.0006	4Aa		vs NCardia Ctrl	Two-way anova with Sidak post hoc test
		NCardia 1x	0.924045	0.178398	30 monolayers from 3 platings	0.5779	4Aa		vs NCardia 1x	two-way anova with Dunnett's post hoc test
		NCardia 2x	0.879207	0.15707	30 monolayers from 3 platings	0.9944	4Aa		vs NCardia 2x	two-way anova with Dunnett's post hoc test
		NCardia 4x	0.839237	0.242003	30 monolayers from 3 platings	0.8827	4Aa		vs Ncardia 4x	two-way anova with Dunnett's post hoc test
		NCardia Ctrl	0.869201	0.247604	18 monolayers from 3 platings	x	4Aa		x
4 (Ab)	TRise is not significantly different between Cor.4U and ICell^2, but not between different cell densities	CDI 1x	11.3	2.69496	5 monolayers from 3 platings	0.6247	4Ab	ms	vs CDI Ctrl	two-way anova with Dunnett's post hoc test
						0.9765	4Ab		vs NCardia 1x	Two-way anova with Sidak post hoc test
		CDI 2x	10.1083	1.66504	16 monolayers from 3 platings	0.8509	4Ab		vs CDI Ctrl	two-way anova with Dunnett's post hoc test
						0.9865	4Ab		vs NCardia 2x	Two-way anova with Sidak post hoc test
		CDI 4x	9.6	2.02198	15 monolayers from 3 platings	0.9819	4Ab		vs CDI Ctrl	two-way anova with Dunnett's post hoc test
						>0.9999	4Ab		vs NCardia 4x	Two-way anova with Sidak post hoc test
		CDI Ctrl	9.15175	1.81565	19 monolayers from 3 platings	x	4Ab		x
						0.9991	4Ab		vs NCardia Ctrl	Two-way anova with Sidak post hoc test
		NCardia 1x	10.2822	5.99212	30 monolayers from 3 platings	0.4751	4Ab		vs NCardia 1x	two-way anova with Dunnett's post hoc test
		NCardia 2x	9.54667	4.33486	30 monolayers from 3 platings	0.8764	4Ab		vs NCardia 2x	two-way anova with Dunnett's post hoc test
		NCardia 4x	9.75444	5.06279	30 monolayers from 3 platings	0.7734	4Ab		vs Ncardia 4x	two-way anova with Dunnett's post hoc test
		NCardia Ctrl	8.85185	2.39736	18 monolayers from 3 platings	x	4Ab		x
4 (Ac)	APD90 does significantly different between Cor.4U and ICell^2 cells, but not between different cell densities	CDI 1x	523.967	63.5522	5 monolayers from 3 platings	0.657	4Ac	ms	vs CDI Ctrl	two-way anova with Dunnett's post hoc test
						<0.0001	4Ac		vs NCardia 1x	Two-way anova with Sidak post hoc test
		CDI 2x	479.029	98.6856	16 monolayers from 3 platings	0.7272	4Ac		vs CDI Ctrl	two-way anova with Dunnett's post hoc test
						<0.0001	4Ac		vs NCardia 2x	Two-way anova with Sidak post hoc test
		CDI 4x	464.363	17.5777	15 monolayers from 3 platings	0.2619	4Ac		vs CDI Ctrl	two-way anova with Dunnett's post hoc test
						<0.0001	4Ac		vs NCardia 4x	Two-way anova with Sidak post hoc test
		CDI Ctrl	495.961	105.782	19 monolayers from 3 platings	x	4Ac		x
						<0.0001	4Ac		vs NCardia Ctrl	Two-way anova with Sidak post hoc test
		NCardia 1x	352.298	29.4734	30 monolayers from 3 platings	0.3306	4Ac		vs NCardia 1x	two-way anova with Dunnett's post hoc test
		NCardia 2x	353.846	36.3647	30 monolayers from 3 platings	0.2837	4Ac		vs NCardia 2x	two-way anova with Dunnett's post hoc test
		NCardia 4x	332.362	35.5691	30 monolayers from 3 platings	0.9911	4Ac		vs Ncardia 4x	two-way anova with Dunnett's post hoc test
		NCardia Ctrl	328.72	32.9697	18 monolayers from 3 platings	x	4Ac		x
4 (Ba)	The contraction time does differ between Cor.4U and Icell^2 cells for the 1x 2x and ctrl. Also Ctrl and 4x density of the ICell group are significantly different	CDI 1x	80.7611	11.4001	12 monolayers from 3 platings	0.8782	4Ba	ms	vs CDI Ctrl	two-way anova with Dunnett's post hoc test
						<0.0001	4Ba		vs NCardia 1x	Two-way anova with Sidak post hoc test
		CDI 2x	88.3144	4.91707	17 monolayers from 3 platings	0.993	4Ba		vs CDI Ctrl	two-way anova with Dunnett's post hoc test
						<0.0001	4Ba		vs NCardia 2x	Two-way anova with Sidak post hoc test
		CDI 4x	71.6	5.14774	15 monolayers from 3 platings	0.0065	4Ba		vs CDI Ctrl	two-way anova with Dunnett's post hoc test
						0.2718	4Ba		vs NCardia 4x	Two-way anova with Sidak post hoc test
		CDI Ctrl	86.6904	12.7384	19 monolayers from 3 platings	x	4Ba		x
						<0.0001	4Ba		vs NCardia Ctrl	Two-way anova with Sidak post hoc test
		NCardia 1x	57.2833	10.342	30 monolayers from 3 platings	0.9176	4Ba		vs NCardia 1x	two-way anova with Dunnett's post hoc test
		NCardia 2x	59.9681	18.1703	30 monolayers from 3 platings	0.5824	4Ba		vs NCardia 2x	two-way anova with Dunnett's post hoc test
		NCardia 4x	60.7424	22.4619	30 monolayers from 3 platings	0.479	4Ba		vs Ncardia 4x	two-way anova with Dunnett's post hoc test
		NCardia Ctrl	54.8207	13.918	18 monolayers from 3 platings	x	4Ba		x
4 (Bb)	4x celldensity of ICell^2 cells significantly differs vs control and vs the 4x density of the Cor.4U cells	CDI 1x	314.425	90.1355	12 monolayers from 3 platings	0.9952	4Bb	ms	vs CDI Ctrl	two-way anova with Dunnett's post hoc test
						0.3466	4Bb		vs NCardia 1x	Two-way anova with Sidak post hoc test
		CDI 2x	308.688	89.9312	17 monolayers from 3 platings	>0.9999	4Bb		vs CDI Ctrl	two-way anova with Dunnett's post hoc test
						0.6849	4Bb		vs NCardia 2x	Two-way anova with Sidak post hoc test
		CDI 4x	422.46	70.8212	15 monolayers from 3 platings	0.0001	4Bb		vs CDI Ctrl	two-way anova with Dunnett's post hoc test
						<0.0001	4Bb		vs NCardia 4x	Two-way anova with Sidak post hoc test
		CDI Ctrl	308.784	87.3738	19 monolayers from 3 platings	x	4Bb		x
						0.9999	4Bb		vs NCardia Ctrl	Two-way anova with Sidak post hoc test
		NCardia 1x	270.146	46.7653	30 monolayers from 3 platings	0.2867	4Bb		vs NCardia 1x	two-way anova with Dunnett's post hoc test
		NCardia 2x	281.196	43.9496	30 monolayers from 3 platings	0.5713	4Bb		vs NCardia 2x	two-way anova with Dunnett's post hoc test
		NCardia 4x	302.437	98.83	30 monolayers from 3 platings	0.9985	4Bb		vs Ncardia 4x	two-way anova with Dunnett's post hoc test
		NCardia Ctrl	305.234	102.153	18 monolayers from 3 platings	x	4Bb		x
4 (Bc)	CD50 is not significantly different across cell densities and between the two cell types	CDI 1x	412.767	57.3153	12 monolayers from 3 platings	0.6418	4Bc	ms	vs CDI Ctrl	two-way anova with Dunnett's post hoc test
						0.2051	4Bc		vs NCardia 1x	Two-way anova with Sidak post hoc test
		CDI 2x	418.818	51.4081	17 monolayers from 3 platings	0.9605	4Bc		vs CDI Ctrl	two-way anova with Dunnett's post hoc test
						0.2162	4Bc		vs NCardia 2x	Two-way anova with Sidak post hoc test
		CDI 4x	437.313	12.2532	15 monolayers from 3 platings	0.995	4Bc		vs CDI Ctrl	two-way anova with Dunnett's post hoc test
						0.9756	4Bc		vs NCardia 4x	Two-way anova with Sidak post hoc test
		CDI Ctrl	439.026	72.2964	19 monolayers from 3 platings	x	4Bc		x
						0.8325	4Bc		vs NCardia Ctrl	Two-way anova with Sidak post hoc test
		NCardia 1x	395.662	67.1478	30 monolayers from 3 platings	>0.9999	4Bc		vs NCardia 1x	two-way anova with Dunnett's post hoc test
		NCardia 2x	403.667	42.6237	30 monolayers from 3 platings	0.9182	4Bc		vs NCardia 2x	two-way anova with Dunnett's post hoc test
		NCardia 4x	390.02	56.3844	30 monolayers from 3 platings	0.9906	4Bc		vs Ncardia 4x	two-way anova with Dunnett's post hoc test
		NCardia Ctrl	394.464	68.0619	18 monolayers from 3 platings	x	4Bc		x
8 (B)	HiPSC-CM monolayers are sometimes quiescent after detaching, but recover	D0 - culture	1.057	0.0482	10 monolayers from 3 platings	NA	8B	1 beats/sec	x	Nested 1-way ANOVA with Dunnett's post-hoc test, Groups were compared to Day 0 - culture		Statistical significance is not presented in graph as the quiescence of the cells skews the data. The graph is included to show/introduce the quiescence of the cells after transfer, but that cells recover
		D0 - detaching	0.5747	0.2541	7 monolayers from 3 platings	0.0055	8B		vs D0 - culture
		D0 - transfer	0.368	0.5761	16 monolayers from 3 platings	<0.0001	8B		vs D0 - culture
		D1 - re-attach	1.008	0.3025	16 monolayers from 3 platings	0.9952	8B		vs D0 - culture
		D3 - re-attach	0.8789	0.1528	16 monolayers from 3 platings	0.5226	8B		vs D0 - culture
		D5 - re-attach	0.7656	0.07519	16 monolayers from 3 platings	0.0625	8B		vs D0 - culture
		D7 - re-attach	0.6584	0.1534	16 monolayers from 3 platings	0.005	8B		vs D0 - culture
8 (C)	Contraction complexity (1 vs >1 peaks) decreases when monolayers detach from the substrate and increase during re-attachment	1 peak: D0 - culture	50.11	12.66	10 monolayers from 2 platings	na	8C	% grid-squares	x	Mixed effects 2-way anova with a Sidak post hoc test.
		1 peak: D0 - detaching	54.15	8.648	6 monolayers from 1 platings	na	8C		x
		1 peak: D0 - transfer	86.35	17.32	6 monolayers from 3 platings	na	8C		x
		1 peak: D1 - re-attach	73.27	15.49	15 monolayers from 3 platings	na	8C		x
		1 peak: D3 - re-attach	46.68	22.53	16 monolayers from 3 platings	na	8C		x
		1 peak: D5 - re-attach	39.22	19.09	16 monolayers from 3 platings	na	8C		x
		1 peak: D7 - re-attach	44.53	17.1	16 monolayers from 3 platings	na	8C		x
		>1 peak: D0 - culture	49.98	12.73	10 monolayers from 2 platings	>0.9999	8C		vs 1 peak D0 - c
		>1 peak:D0 - detaching	43.1	12.92	6 monolayers from 1 plating	0.6841	8C		vs 1 peak D0 - d
		>1 peak:D0 - transfer	13.67	17.34	6 monolayers from 3 platings	0.0001	8C		vs 1 peak D0 - t
		>1 peak:D1 - re-attach	26.73	15.49	15 monolayers from 3 platings	0.002	8C		vs 1 peak D1
		>1 peak:D3 - re-attach	53.32	22.54	16 monolayers from 3 platings	0.9993	8C		vs 1 peak D3
		>1 peak:D5 - re-attach	60.78	19.11	16 monolayers from 3 platings	0.9718	8C		vs 1 peak D5
		>1 peak:D7 - re-attach	55.47	17.12	16 monolayers from 3 platings	0.9925	8C		vs 1 peak D7
8 (D)	Variability in CD50 decreases after detachment but increases during re-attachment	D0 - culture	158.7	26.93	10 monolayers from 2 platings	NA	8D	IP90 in ms	x	Nested 1-way ANOVA with Dunnett's post-hoc test, Groups were compared to Day 0 - culture
		D0 - detaching	293.4	77.52	6 monolayers from 1 plating	0.0008	8D		vs D0 - culture
		D0 - transfer	128	82.69	6 monolayers from 3 platings	0.6567	8D		vs D0 - culture
		D1 - re-attach	95.26	26.79	15 monolayers from 3 platings	0.0356	8D		vs D0 - culture
		D3 - re-attach	107.7	31.01	16 monolayers from 3 platings	0.1016	8D		vs D0 - culture
		D5 - re-attach	123	31.9	16 monolayers from 3 platings	0.3315	8D		vs D0 - culture
		D7 - re-attach	130.3	29.31	16 monolayers from 3 platings	0.5566	8D		vs D0 - culture
8 (E)	No significant differences seen in contraction duration over the whole monolayer	D0 - culture	382.5	21.28	10 monolayers from 2 platings	NA	8E	ms	x	Nested 1-way ANOVA with Dunnett's post-hoc test, Groups were compared to Day 0 - culture
		D0 - detaching	709.3	89.14	6 monolayers from 1 plating	0.0007	8E		vs D0 - culture
		D0 - transfer	260.1	70.03	6 monolayers from 3 platings	0.1181	8E		vs D0 - culture
		D1 - re-attach	334.6	49.04	15 monolayers from 3 platings	0.7374	8E		vs D0 - culture
		D3 - re-attach	346.3	55.46	16 monolayers from 3 platings	0.9599	8E		vs D0 - culture
		D5 - re-attach	387.3	22.9	16 monolayers from 3 platings	0.9997	8E		vs D0 - culture
		D7 - re-attach	383.2	69.89	16 monolayers from 3 platings	0.9819	8E		vs D0 - culture
8 (F)	Variability in start times decreases during detachment which is maintained after re-attachment	D0 - culture	37.64	3.981	10 monolayers from 2 platings	NA	8F	IP90 in ms	x	Nested 1-way ANOVA with Dunnett's post-hoc test, Groups were compared to Day 0 - culture
		D0 - detaching	41.43	13.44	6 monolayers from 1 plating	0.7728	8F		vs D0 - culture
		D0 - transfer	40.22	10.1	6 monolayers from 3 platings	0.9464	8F		vs D0 - culture
		D1 - re-attach	29.65	7.648	15 monolayers from 3 platings	0.03	8F		vs D0 - culture
		D3 - re-attach	20.7	5.855	16 monolayers from 3 platings	<0.0001	8F		vs D0 - culture
		D5 - re-attach	20.29	5.479	16 monolayers from 3 platings	<0.0001	8F		vs D0 - culture
		D7 - re-attach	20.48	5.448	16 monolayers from 3 platings	<0.0001	8F		vs D0 - culture
8 (G)	Monolayer size does not significantly decrease after detachment/re-attachment	D0 - culture	93.24	4.927	10 monolayers from 2 platings	NA	8G	% grid-squares	x	Nested 1-way ANOVA with Dunnett's post-hoc test, Groups were compared to Day 0 - culture
		D0 - detaching	94.7	4.794	6 monolayers from 1 plating	0.9998	8G		vs D0 - culture
		D0 - transfer	73.38	26.06	6 monolayers from 3 platings	0.4918	8G		vs D0 - culture
		D1 - re-attach	76.99	18.67	15 monolayers from 3 platings	0.6482	8G		vs D0 - culture
		D3 - re-attach	73.27	20.11	16 monolayers from 3 platings	0.4434	8G		vs D0 - culture
		D5 - re-attach	66.45	23.59	16 monolayers from 3 platings	0.1635	8G		vs D0 - culture
		D7 - re-attach	66.55	26	16 monolayers from 3 platings	0.1581	8G		vs D0 - culture
8 (Ha)	Spontaneous beating frequency is not different between TCP and re-attached	TCP	0.8803	0.1539	90monolayers from 3 platings	x	8Ha	beats 1/sec	x	nested two-sided t-test
		re-attached	0.6554	0.1009	16 monolayers from 3 platings	0.0971	8Ha		vs TCP
8 (Hb)	TRise does not differ between TCP and re-attached	TCP	9.509	4.859	90monolayers from 3 platings	x	8Hb	ms	x	nested two-sided t-test
		re-attached	7.658	1.887	16 monolayers from 3 platings	0.5346	8Hb		vs TCP
8 (Hc)	ADP90 does significantly differ between TCP and re-attached	TCP	353.7	36.76	90monolayers from 3 platings	x	8Hc	ms	x	nested two-sided t-test
		re-attached	448.9	37.48	16 monolayers from 3 platings	0.0159	8Hc		vs TCP
9 (B)	spontaneous beating freq does not differ between cells on stiff vs soft substrate	D0 - glass	1.34541	0.358709	11 monolayers from 3 platings	x	9B	beats 1/sec	x	2-way ANOVA, paired, Sidak Post-hoc test.
		D1 - glass	1.65638	0.188476	11 monolayers from 3 platings	x	9B		x
		D3 - glass	1.18114	0.145764	11 monolayers from 3 platings	x	9B		x
		D5 - glass	1.09309	0.158703	10 monolayers from 3 platings	x	9B		x
		D7 - glass	0.841527	0.270002	9 monolayers from 3 platings	x	9B		x
		D0 - hydrogel	1.53843	0.262516	13 monolayers from 3 platings	0.086	9B		vs D0 - glass
		D1 - hydrogel	1.65206	0.240451	14 monolayers from 3 platings	>0.9999	9B		vs D1 - glass
		D3 - hydrogel	1.34739	0.215772	13 monolayers from 3 platings	0.1573	9B		vs D3 - glass
		D5 - hydrogel	1.32029	0.179782	13 monolayers from 3 platings	0.0398	9B		vs D5 - glass
		D7 - hydrogel	0.924481	0.198591	13 monolayers from 3 platings	0.7419	9B		vs D7 - glass
9 (C)	More twitch-like contractile profiles in monolayers on soft substrates vs stiff.	D0 - glass	90.0667	3.073	11 monolayers from 3 platings	x	9C	% grid-squares	x	2-way ANOVA, paired, Sidak Post-hoc test.
		D1 - glass	79.7667	3.92598	11 monolayers from 3 platings	x	9C		x
		D3 - glass	65.1	5.58659	11 monolayers from 3 platings	x	9C		x
		D5 - glass	65	8.2456	10 monolayers from 3 platings	x	9C		x
		D7 - glass	62.4667	7.94754	9 monolayers from 3 platings	x	9C		x
		D0 - hydrogel	95.6667	1.88237	13 monolayers from 3 platings	0.2337	9C		vs D0 - glass
		D1 - hydrogel	92.3667	0.550757	14 monolayers from 3 platings	0.0044	9C		vs D1 - glass
		D3 - hydrogel	89.9667	2.28546	13 monolayers from 3 platings	<0.0001	9C		vs D3 - glass
		D5 - hydrogel	91.1333	5.18684	13 monolayers from 3 platings	<0.0001	9C		vs D5 - glass
		D7 - hydrogel	89.6667	3.80832	13 monolayers from 3 platings	<0.0001	9C		vs D7 - glass
9 (D)	Variability of CD50 across monolayer is not statistically different between glass vs hydrogel	D0 - glass	76.0333	7.04438	11 monolayers from 3 platings	x	9D	IP90 in ms	x	2-way ANOVA, paired, Sidak Post-hoc test.
		D1 - glass	77.9	8.94371	11 monolayers from 3 platings	x	9D		x
		D3 - glass	104.3	23.4921	11 monolayers from 3 platings	x	9D		x
		D5 - glass	105.8	18.5	10 monolayers from 3 platings	x	9D		x
		D7 - glass	81.3	27.7346	9 monolayers from 3 platings	x	9D		x
		D0 - hydrogel	72.3	5.28867	13 monolayers from 3 platings	0.9939	9D		vs D0 - glass
		D1 - hydrogel	81.3333	6.34376	14 monolayers from 3 platings	0.9958	9D		vs D1 - glass
		D3 - hydrogel	87.2	5.44426	13 monolayers from 3 platings	0.2502	9D		vs D3 - glass
		D5 - hydrogel	83.7667	12.7202	13 monolayers from 3 platings	0.0987	9D		vs D5 - glass
		D7 - hydrogel	85.3	13.3383	13 monolayers from 3 platings	0.9916	9D		vs D7 - glass
9 (E)	Average contractile duration of monolayers on stiff substrates is significantly longer on day 0, 3, 5 and 7 vs hydrogel	D0 - glass	291.064	25.4711	11 monolayers from 3 platings	x	9E	ms	x	2-way ANOVA, paired, Sidak Post-hoc test.
		D1 - glass	266.942	4.44342	11 monolayers from 3 platings	x	9E		x
		D3 - glass	337.634	33.4641	11 monolayers from 3 platings	x	9E		x
		D5 - glass	365.908	41.4302	10 monolayers from 3 platings	x	9E		x
		D7 - glass	298.342	17.1978	9 monolayers from 3 platings	x	9E		x
		D0 - hydrogel	245.925	27.3649	13 monolayers from 3 platings	0.0062	9E		vs D0 - glass
		D1 - hydrogel	251.139	21.8264	14 monolayers from 3 platings	0.4911	9E		vs D1 - glass
		D3 - hydrogel	284.647	50.3705	13 monolayers from 3 platings	0.0022	9E		vs D3 - glass
		D5 - hydrogel	285.1	42.1497	13 monolayers from 3 platings	<0.0001	9E		vs D5 - glass
		D7 - hydrogel	230.319	8.9439	13 monolayers from 3 platings	<0.0001	9E		vs D7 - glass
9 (F)	Variability of TStart across monolayer is not statistically different between glass vs hydrogel	D0 - glass	34.4333	7.35142	11 monolayers from 3 platings	x	9F	IP90 in ms	x	2-way ANOVA, paired, Sidak Post-hoc test.
		D1 - glass	33.1667	7.95383	11 monolayers from 3 platings	x	9F		x
		D3 - glass	33.9	8.76413	11 monolayers from 3 platings	x	9F		x
		D5 - glass	36.9	8.25409	10 monolayers from 3 platings	x	9F		x
		D7 - glass	40.5667	10.4639	9 monolayers from 3 platings	x	9F		x
		D0 - hydrogel	28.6667	3.30807	13 monolayers from 3 platings	0.6154	9F		vs D0 - glass
		D1 - hydrogel	35.7667	16.6209	14 monolayers from 3 platings	0.9745	9F		vs D1 - glass
		D3 - hydrogel	29.4	6.64605	13 monolayers from 3 platings	0.8035	9F		vs D3 - glass
		D5 - hydrogel	26	2.13776	13 monolayers from 3 platings	0.1074	9F		vs D5 - glass
		D7 - hydrogel	35.7	4.91528	13 monolayers from 3 platings	0.7521	9F		vs D7 - glass
9 (G)	Monolayer size is not significantly different between stiff vs soft substrates	D0 - glass	91.6	12.3077	11 monolayers from 3 platings	x	9G	% grid-squares	x	2-way ANOVA, paired, Sidak Post-hoc test.
		D1 - glass	95.8333	4.46132	11 monolayers from 3 platings	x	9G		x
		D3 - glass	97.2667	2.91433	11 monolayers from 3 platings	x	9G		x
		D5 - glass	97.4333	3.41955	10 monolayers from 3 platings	x	9G		x
		D7 - glass	91.5667	7.91033	9 monolayers from 3 platings	x	9G		x
		D0 - hydrogel	92.7	1.47309	13 monolayers from 3 platings	0.9986	9G		vs D0 - glass
		D1 - hydrogel	91.8	2.55343	14 monolayers from 3 platings	0.7295	9G		vs D1 - glass
		D3 - hydrogel	94.1333	3.40049	13 monolayers from 3 platings	0.8771	9G		vs D3 - glass
		D5 - hydrogel	94.8	4.38634	13 monolayers from 3 platings	0.9349	9G		vs D5 - glass
		D7 - hydrogel	92.5667	4.91664	13 monolayers from 3 platings	0.9991	9G		vs D7 - glass
9 (Ha)	TRise does not differ between glass and hydrogel	Glass	6.092	2.474	13 monolayers from 3 platings	x	9Ha	ms	x	nested two-sided t-test
		Hydrogel	7.3	1.306	11 monolayers from 3 platings	0.4838	9Ha		vs glass
9 (Hb)	APD90 is not different between glass and hydrogel	Glass	289.6	62.83	13 monolayers from 3 platings	x	9Hb	ms	x	nested two-sided t-test
		Hydrogel	310.1	54.5	11 monolayers from 3 platings	0.6974	9Hb		vs glass
9 (Ia)	TRise does not differ between glass and hydrogel	Glass	60.34	17.53	18 monolayers from 3 platings	x	9Ia	ms	x	nested two-sided t-test
		Hydrogel	47.28	24.18	18 monolayers from 3 platings	0.7918	9Ia		vs glass
9 (Ib)	Calcium Transient duration at 50% of the amplitude does not differ between groups	Glass	469.5	55.69	18 monolayers from 3 platings	x	9Ib	ms	x	nested two-sided t-test
		Hydrogel	564.5	66.52	18 monolayers from 3 platings	0.2277	9Ib		vs glass
9 (Ic)	Calcium Transient duration at 10% of the amplitude does not differ between groups	Glass	696.1	106.5	18 monolayers from 3 platings	x	9Ic	ms	x	nested two-sided t-test
		Hydrogel	772.4	85.44	18 monolayers from 3 platings	0.5187	9Ic		vs glass
10 (E)	Spontaneous beating freq of hydrogel is faster vs glass	Glass	0.685	0.144	82 cells from 3 platings	x	10E	Beats 1/sec	x	nested t-test, 2-sided
		Hydrogel	0.8863	0.3244	48 cells from 3 platings	0.0233	10E		vs glass
10 (F)	Contraction time does not differ between glass and hydrogel	Glass	99.18	20.51	82 cells from 3 platings	x	10F	ms	x	nested t-test, 2-sided
		Hydrogel	83.64	17.99	48 cells from 3 platings	0.1855	10F		vs glass
10 (G)	Relaxation time does not differ between glass and hydrogel	Glass	363.2	112.3	82 cells from 3 platings	x	10G	ms	x	nested t-test, 2-sided
		Hydrogel	328.7	186.5	48 cells from 3 platings	0.2179	10G		vs glass
10 (H)	Contraction duration is significantly shorter in single cells on hydrogel vs glass	Glass	351.1	97.98	82 cells from 3 platings	x	10H	ms	x	nested t-test, 2-sided
		Hydrogel	270.7	149.8	48 cells from 3 platings	0.0381	10H		vs glass
11 (A)	Spontaneous beating frequency of cells on both stiff (glass) and soft (hydrogel) substrates increases after ISO intervention, but more in the hydrogel group.	Glass-Veh	0.1616	0.02677	8 monolayers from 2 independent experiments	<0.0001	11A	1 beats/sec	Glass-Veh vs Glass-ISO	One-way ANOVA with Sidak post-hoc test, only combinations of interest were tested.
		Glass-ISO	0.5521	0.1442	11 monolayers from 2 independent experiments	<0.0001	11A		Hydrogel-Veh vs Hydrogel-ISO
		Hydrogel-Veh	0.1991	0.1055	7 monolayers from 2 independent experiments	0.9382	11A		Glass-Veh vs Hydrogel-Veh
		Hydrogel-ISO	0.8438	0.09461	9 monolayers from 2 independent experiments	<0.0001	11A		Glass-ISO vs Hydrogel-ISO
11 (F)	ISO intervention does not increase the % of grid-squares with multiple peaks	Glass-Veh	-5.636	4.224	7 monolayers from 2 independent experiments	0.1648	11F	delta % of grid-squares >1 peak (veh-baseline or ISO-baseline)	Glass-Veh vs Glass-ISO	One-way ANOVA with Sidak post-hoc test, only combinations of interest were tested.
		Glass-ISO	-9.545	6.712	8 monolayers from 2 independent experiments	0.9997	11F		Hydrogel-Veh vs Hydrogel-ISO
		Hydrogel-Veh	-0.1533	0.8022	6 monolayers from 2 independent experiments	0.1083	11F		Glass-Veh vs Hydrogel-Veh
		Hydrogel-ISO	-0.2043	0.5638	7 monolayers from 2 independent experiments	0.001	11F		Glass-ISO vs Hydrogel-ISO
11 (G)	ISO intervention decreases CD50 (lusotropic effect), but has a greater effect in the hydrogel group	Glass-Veh	-82.77	20.17	7 monolayers from 2 independent experiments	<0.0001	11G	delta CD50 (veh-baseline or ISO-baseline)	Glass-Veh vs Glass-ISO	One-way ANOVA with Sidak post-hoc test, only combinations of interest were tested.
		Glass-ISO	-199.1	53.43	9 monolayers from 2 independent experiments	<0.0001	11G		Hydrogel-Veh vs Hydrogel-ISO
		Hydrogel-Veh	-61.25	40.58	6 monolayers from 2 independent experiments	0.7804	11G		Glass-Veh vs Hydrogel-Veh
		Hydrogel-ISO	-252.7	18.85	7 monolayers from 2 independent experiments	0.0369	11G		Glass-ISO vs Hydrogel-ISO
11 (H)	ISO intervention does not affect the amplitude of the contraction (inotropic effect) for both soft ans stiff substrates	Glass-Veh	7.723	7.542	7 monolayers from 2 independent experiments	0.9677	11H	delta Amplitude (%) (veh-baseline or ISO-baseline)	Glass-Veh vs Glass-ISO	One-way ANOVA with Sidak post-hoc test, only combinations of interest were tested.
		Glass-ISO	11.28	9.707	9 monolayers from 2 independent experiments	0.0005	11H		Hydrogel-Veh vs Hydrogel-ISO
		Hydrogel-Veh	21.85	19.37	6 monolayers from 2 independent experiments	0.1938	11H		Glass-Veh vs Hydrogel-Veh
		Hydrogel-ISO	-9.382	12.34	7 monolayers from 2 independent experiments	0.0119	11H		Glass-ISO vs Hydrogel-ISO
11 (I-1)	NPPA expression similar between glass and hydrogel and significantly higher in hypertrophic intervention (ET-1)	Glass	1	NA	8 lysates from 8 different platings, each with 6-10 monolayers	0.7955	11 I-1	Fold change	Glass vs Hydrogel	One-way ANOVA with Tukeys post hoc test
		Hydrogel	1.096	0.4217	5 lysates from 5 different platings, each with 6-10 monolayers	<0.0001	11 I-1		Glass vs ET-1
		ET-1	2.57	0.2835	3 lysates from 3 different platings, each with 6-10 monolayers	<0.0001	11 I-1		Hydrogel vs ET-1
11 (I-2)	NPPB expression similar between glass and hydrogel and significantly higher in hypertrophic intervention (ET-1)	Glass	1	NA	8 lysates from 8 different platings, each with 6-10 monolayers	0.9322	11 I-2	Fold change	Glass vs Hydrogel	One-way ANOVA with Tukeys post hoc test
		Hydrogel	0.846	0.4399	5 lysates from 5 different platings, each with 6-10 monolayers	<0.0001	11 I-2		Glass vs ET-1
		ET-1	5.25	1.82	3 lysates from 3 different platings, each with 6-10 monolayers	<0.0001	11 I-2		Hydrogel vs ET-1

## Sheet: Sheet2
85.8	59.9	72.4				88.9	104.9	89.3	77.3	80.3	99.3	67.9	92.3	99.2								57.012	49.084	48.317	47.315	50.466	46.6
76.5	69.2	113.7	78.2			139.4	91.3	93	85	70.9	75.3	86.2	86	59	81		115.5	98.3	67.7			65.6513	38.514	44.8773	41.4737	45.01	37.1457
						66.3	77.8	66	70.4	52.3	83.8	69.3	51.2	81	61.5		66	97.7	79.9	56.3	76.3	45.1613	45.126	124.433	39.6287	33.8307	41.6243
103	91.8	81	98.1	84.3		88.6	90.9	88.4	104.3	149.9	87.8	93.2	82.7	80.1			83.5	62.7	65.8	70.4	78.7
57.855	51.286	63.4033	62.2977			85.8	76.5		103
71.1147	105.542	75.162				59.9	69.2		91.8
51.563	56.496	64.96	49.7317			72.4	113.7		81
60.453	53.7827	67.023	75.6987				78.2		98.1
53.017	70.015	105.425	45.5953						84.3
57.1117	54.898	52.7397
59.9803	68.179	68.8253	51.0467			88.9	139.4	66.3	88.6
67.2173	58.7593	71.4983	51.2227			104.9	91.3	77.8	90.9
65.7713	105.167	49.4117	59.156			89.3	93	66	88.4
83.4807	86.5743	52.8193				77.3	85	70.4	104.3
51.4933	89.861	54.9393	49.0947			80.3	70.9	52.3	149.9
63.544	50.203	98.5873	62.2703			99.3	75.3	83.8	87.8
55.4867	61.2803	58.629	56.216			67.9	86.2	69.3	93.2
59.4807	53.503	39.372				92.3	86	51.2	82.7
83.0377	53.36	51.713	40.248			99.2	59	81	80.1
56.7463	56.0387	97.835	74.0843				81	61.5
64.7267	47.761	74.5803	44.3467
64.6857	49.692	68.8947					115.5	66	83.5
45.8697	54.5863	39.536	37.3987				98.3	97.7	62.7
53.588	39.2393	41.424	90.0723				67.7	79.9	65.8
55.273	44.1843	38.617	41.2243					56.3	70.4
37.0847	63.7187	36.3887						76.3	78.7
57.012	65.6513	45.1613
49.084	38.514	45.126
48.317	44.8773	124.433
47.315	41.4737	39.6287
50.466	45.01	33.8307
46.6	37.1457	41.6243
28	28	28	16	0	0	12	17	15	19

## Sheet: Sheet1
				66.85	105.5	102.3	89.26			66.85	105.5	102.3	89.26
				39.56	32.65	17.39	1.164			39.56	32.65	17.39	1.164
	28.95	47.97	56.71	16.73	43.95	38.58	17.38	25.32	27.22	53.18					0.8803	0.03418		28.95	16.64
	16.64	15.99	25.5	7.542	19.96	14.5	12.84	7.31	10.69	12.03					0.651	0.08142		47.97	15.99
																		56.71	25.5
										66.85	39.56							16.73	7.542
					353.7	36.76				105.5	32.65							43.95	19.96
	353.7	448.9			448.9	37.48				102.3	17.39				0.8803	0.651		38.58	14.5
	36.76	37.48								89.26	1.164				0.03418	0.08142		17.38	12.84
																		25.32	7.31
				61.33	79.99	83.59	84.41											27.22	10.69
				16.06	20.89	20.57	12.05							0.8803	0.6554			53.18	12.03
														0.1539	0.1009
									61.33	16.06
		9.509	7.658						79.99	20.89				0.8803	0.1539
		4.859	1.887		9.509	4.859			83.59	20.57				0.6554	0.1009
					7.658	1.887			84.41	12.05
	469.5	564.5		469.5	55.69
	55.69	66.52		564.5	66.52
			6.092	7.3		6.092	2.474
			2.474	1.306		7.3	1.306
											0.4461	0.4152
									0.4461	0.4152	0.09433	0.09613
									0.09433	0.09613
	289.6	310.1		289.6	62.83
	62.83	54.5		310.1	54.5
															0.4461	0.09433
											696.1	106.5			0.4152	0.09613
		60.34	47.28			60.34	17.53				772.4	85.44
		17.53	24.18			47.28	24.18		696.1	772.4
									106.5	85.44
